# Supplementary material for: Multiclass Analysis for the Determination of Pharmaceuticals and Their Main Metabolites in Leafy and Root Vegetables
Source: Molecules. 2024 Jul 24;29(15):3471. doi: 10.3390/molecules29153471 (PMC11313980; doi:10.3390/molecules29153471)
Supplement: Supplementary file 1 [file molecules-29-03471-s001.zip]

Archive with 1 entries (1 files):
- molecules-3120802-supplementary.pdf
